# Supplementary material for: Probing the physicochemical characteristics of carrot sauce during storage
Source: PLoS One. 2022 Nov 16;17(11):e0273857. doi: 10.1371/journal.pone.0273857 (PMC9668152; doi:10.1371/journal.pone.0273857)
Supplement: S1 Data — (XLSX) [file pone.0273857.s001.xlsx]

## Sheet: Colour Fig 1
	Treatments	Week	Colour	Means	Standard deviation
	0	0	7.8
	0	0	7.3	7.43333	0.321455
	0	0	7.2
	1	0	6.5
	1	0	6.4	6.33333	0.208167
	1	0	6.1
	2	0	7.4
	2	0	7.3	7.4	0.1
	2	0	7.5
	3	0	8.1
	3	0	7.8	8.03333	0.208167
	3	0	8.2
	0	2	7.4
	0	2	7.3	7.4	0.1
	0	2	7.5
	1	2	6.9
	1	2	6.6	6.54	0.393446
	1	2	6.12
	2	2	7.6
	2	2	7.3	7.4	0.173205
	2	2	7.3
	3	2	8.6
	3	2	8.1	8.4	0.264575
	3	2	8.5
	0	4	7.6
	0	4	7.5	7.6	0.1
	0	4	7.7
	1	4	6.9
	1	4	6.7	6.66667	0.251661
	1	4	6.4
	2	4	7.7
	2	4	7.2	7.34	0.314325
	2	4	7.12
	3	4	8.2
	3	4	8.5	8.2	0.3
	3	4	7.9
	0	6	7.3
	0	6	7.4	7.46667	0.208167
	0	6	7.7
	1	6	6.4
	1	6	6.5	6.56667	0.208167
	1	6	6.8
	2	6	7.3
	2	6	7.1	7.26667	0.152753
	2	6	7.4
	3	6	8.4
	3	6	7.9	8.1	0.264575
	3	6	8
	0	8	7.4
	0	8	7.2	7.4	0.2
	0	8	7.6
	1	8	6.5
	1	8	6.3	6.5	0.2
	1	8	6.7
	2	8	7.2
	2	8	7.1	7.2	0.1
	2	8	7.3
	3	8	7.9
	3	8	7.4	7.48	0.386264
	3	8	7.14
	0	10	7.3
	0	10	7.4	7.23333	0.208167
	0	10	7
	1	10	6.3
	1	10	6.1	6.3	0.2
	1	10	6.5
	2	10	7.2
	2	10	7.4	7.23333	0.152753
	2	10	7.1
	3	10	7.6
	3	10	7.7	7.6	0.1
	3	10	7.5
	0	12	7.2
	0	12	7.1	7.2	0.1
	0	12	7.3
	1	12	6.1
	1	12	6	6.1	0.1
	1	12	6.2
	2	12	7
	2	12	6	7	1
	2	12	8
	3	12	7.7
	3	12	7.5	7.7	0.2
	3	12	7.9

## Sheet: Texture Fig 2
	Treatments	Week	Texture	Means	Standard deviation
	0	0	8.2
	0	0	8.2	8.03333	0.288675
	0	0	7.7
	1	0	6.9
	1	0	6.6	6.54	0.393446
	1	0	6.12
	2	0	7
	2	0	6.9	6.8	0.264575
	2	0	6.5
	3	0	8.1
	3	0	8	8.16667	0.208167
	3	0	8.4
	0	2	8.2
	0	2	8.3	8.2	0.1
	0	2	8.1
	1	2	7
	1	2	5	7	2
	1	2	9
	2	2	6.7
	2	2	6.9	6.7	0.2
	2	2	6.5
	3	2	8.2
	3	2	8.1	8.2	0.1
	3	2	8.3
	0	4	8.1
	0	4	8.2	8.1	0.1
	0	4	8
	1	4	7.1
	1	4	7	7.1	0.1
	1	4	7.2
	2	4	6.7
	2	4	6.5	6.42333	0.321921
	2	4	6.07
	3	4	8.3
	3	4	8.1	8.3	0.2
	3	4	8.5
	0	6	8
	0	6	5	8	3
	0	6	11
	1	6	6.7
	1	6	6.2	6.34667	0.307463
	1	6	6.14
	2	6	6.9
	2	6	6.6	6.54	0.393446
	2	6	6.12
	3	6	8.1
	3	6	8	8.1	0.1
	3	6	8.2
	0	8	7.7
	0	8	7.5	7.43667	0.300056
	0	8	7.11
	1	8	6.7
	1	8	6.11	6.33667	0.317857
	1	8	6.2
	2	8	6.7
	2	8	6.6	6.7	0.1
	2	8	6.8
	3	8	8.1
	3	8	8	8.1	0.1
	3	8	8.2
	0	10	8
	0	10	7.7	7.83333	0.152753
	0	10	7.8
	1	10	6.2
	1	10	6.3	6.14667	0.185831
	1	10	5.94
	2	10	6.5
	2	10	6.3	6.5	0.2
	2	10	6.7
	3	10	7.8
	3	10	7.6	7.54333	0.289194
	3	10	7.23
	0	12	7.7
	0	12	7.5	7.7	0.2
	0	12	7.9
	1	12	6.2
	1	12	6.3	6.04667	0.355715
	1	12	5.64
	2	12	6.4
	2	12	6.5	6.4	0.1
	2	12	6.3
	3	12	7.7
	3	12	7.5	7.43667	0.300056
	3	12	7.11

## Sheet: Taste Fig 3
	Treatments	Week	Taste	Means	Standard deviation
	0	0	8.4
	0	0	8.5	8.56667	0.208167
	0	0	8.8
	1	0	6.9
	1	0	6.5	6.8	0.264575
	1	0	7
	2	0	7.2
	2	0	6.8	6.9	0.264575
	2	0	6.7
	3	0	8.3
	3	0	8.1	8.23333	0.11547
	3	0	8.3
	0	2	8.5
	0	2	8.3	8.5	0.2
	0	2	8.7
	1	2	7.2
	1	2	6.8	6.9	0.264575
	1	2	6.7
	2	2	7.4
	2	2	7.1	7.15	0.229129
	2	2	6.95
	3	2	8.5
	3	2	8.1	8.26667	0.208167
	3	2	8.2
	0	4	8.5
	0	4	8.2	8.3	0.173205
	0	4	8.2
	1	4	7.39
	1	4	7	7.09667	0.258908
	1	4	6.9
	2	4	6.9
	2	4	6.8	6.75333	0.174738
	2	4	6.56
	3	4	8.7
	3	4	8.8	8.7	0.1
	3	4	8.6
	0	6	8.4
	0	6	8	8.1	0.264575
	0	6	7.9
	1	6	6.9
	1	6	6.5	6.83333	0.305505
	1	6	7.1
	2	6	7
	2	6	6.5	6.83333	0.288675
	2	6	7
	3	6	8.3
	3	6	7.9	8.1	0.2
	3	6	8.1
	0	8	8.2
	0	8	7.8	7.86667	0.305505
	0	8	7.6
	1	8	6.8
	1	8	6.4	6.63333	0.208167
	1	8	6.7
	2	8	6.5
	2	8	6.3	6.53333	0.251661
	2	8	6.8
	3	8	8
	3	8	7.6	7.9	0.264575
	3	8	8.1
	0	10	8.1
	0	10	7.5	7.83333	0.305505
	0	10	7.9
	1	10	6.5
	1	10	6.1	6.36667	0.23094
	1	10	6.5
	2	10	6.5
	2	10	6.4	6.33333	0.208167
	2	10	6.1
	3	10	8
	3	10	7.5	7.73333	0.251661
	3	10	7.7
	0	12	7.8
	0	12	7.5	7.63333	0.152753
	0	12	7.6
	1	12	6.5
	1	12	6.1	6.33333	0.208167
	1	12	6.4
	2	12	6.7
	2	12	6.1	6.43333	0.305505
	2	12	6.5
	3	12	7.8
	3	12	7.9	7.73333	0.208167
	3	12	7.5

## Sheet: Mouth feel Fig 4
	Treatments	Week	Mouth feel	Means	Standard deviation
	0	0	7.57
	0	0	7.31	7.33333	0.225906
	0	0	7.12
	1	0	6.13
	1	0	6.2	6.12333	0.0802081
	1	0	6.04
	2	0	6.63
	2	0	6.4	6.61333	0.205508
	2	0	6.81
	3	0	8.1
	3	0	7.76	7.85	0.219317
	3	0	7.69
	0	2	7.69
	0	2	7.62	7.70333	0.0907377
	0	2	7.8
	1	2	6.32
	1	2	6.4	6.31	0.0953939
	1	2	6.21
	2	2	6.49
	2	2	6.43	6.51333	0.0971253
	2	2	6.62
	3	2	8.23
	3	2	8.36	8.24333	0.110604
	3	2	8.14
	0	4	7.9
	0	4	8.1	7.93667	0.148436
	0	4	7.81
	1	4	6.23
	1	4	6.04	6.20333	0.151767
	1	4	6.34
	2	4	6.72
	2	4	6.61	6.72333	0.115036
	2	4	6.84
	3	4	7.84
	3	4	7.67	7.81667	0.136504
	3	4	7.94
	0	6	7.59
	0	6	7.32	7.49	0.147986
	0	6	7.56
	1	6	6.37
	1	6	6.21	6.34333	0.122202
	1	6	6.45
	2	6	6.63
	2	6	6.49	6.62	0.1253
	2	6	6.74
	3	6	7.92
	3	6	8.1	7.92	0.18
	3	6	7.74
	0	8	7.61
	0	8	7.32	7.60333	0.28006
	0	8	7.88
	1	8	6.14
	1	8	6.21	6.12333	0.0960902
	1	8	6.02
	2	8	6.43
	2	8	6.37	6.43667	0.0702377
	2	8	6.51
	3	8	7.68
	3	8	7.52	7.64667	0.113725
	3	8	7.74
	0	10	7.25
	0	10	7.08	7.22333	0.132035
	0	10	7.34
	1	10	5.98
	1	10	5.71	5.75	0.212838
	1	10	5.56
	2	10	6.23
	2	10	6.09	6.22333	0.130128
	2	10	6.35
	3	10	7.58
	3	10	7.43	7.60667	0.191398
	3	10	7.81
	0	12	6.75
	0	12	6.54	6.70333	0.145717
	0	12	6.82
	1	12	5.73
	1	12	5.51	5.7	0.176918
	1	12	5.86
	2	12	6.12
	2	12	6.05	6.14667	0.112398
	2	12	6.27
	3	12	7.38
	3	12	7.17	7.33667	0.149778
	3	12	7.46

## Sheet: Aroma Fig 5
	Treatments	Week	Aroma	Means	Standard deviation
	0	0	7.42
	0	0	7.15	7.42667	0.28006
	0	0	7.71
	1	0	7.23
	1	0	7.14	7.35333	0.295014
	1	0	7.69
	2	0	6.67
	2	0	6.38	6.56667	0.161967
	2	0	6.65
	3	0	7.82
	3	0	7.78	7.83	0.0556776
	3	0	7.89
	0	2	7.5
	0	2	7.42	7.54333	0.149778
	0	2	7.71
	1	2	6.97
	1	2	6.76	6.86	0.105357
	1	2	6.85
	2	2	6.68
	2	2	6.46	6.62333	0.143643
	2	2	6.73
	3	2	8.2
	3	2	7.93	7.94	0.255147
	3	2	7.69
	0	4	7.49
	0	4	7.34	7.46333	0.112398
	0	4	7.56
	1	4	6.51
	1	4	6.87	6.83	0.301993
	1	4	7.11
	2	4	6.73
	2	4	6.47	6.67333	0.181751
	2	4	6.82
	3	4	7.71
	3	4	8.19	7.84667	0.299388
	3	4	7.64
	0	6	6.99
	0	6	6.61	6.76	0.202237
	0	6	6.68
	1	6	6.74
	1	6	6.39	6.53667	0.181751
	1	6	6.48
	2	6	6.29
	2	6	6.82	6.51667	0.273191
	2	6	6.44
	3	6	7.58
	3	6	7.32	7.54	0.202978
	3	6	7.72
	0	8	6.92
	0	8	6.74	6.75	0.165227
	0	8	6.59
	1	8	6.54
	1	8	6.19	6.32667	0.187172
	1	8	6.25
	2	8	6.58
	2	8	6.31	6.37667	0.179536
	2	8	6.24
	3	8	7.76
	3	8	7.39	7.45667	0.276104
	3	8	7.22
	0	10	6.92
	0	10	6.51	6.69333	0.208407
	0	10	6.65
	1	10	6.54
	1	10	6.23	6.43667	0.178979
	1	10	6.54
	2	10	6.81
	2	10	6.37	6.53333	0.240901
	2	10	6.42
	3	10	7.51
	3	10	7.09	7.34667	0.225019
	3	10	7.44
	0	12	6.78
	0	12	6.49	6.55333	0.202567
	0	12	6.39
	1	12	6.57
	1	12	6.21	6.38667	0.180093
	1	12	6.38
	2	12	6.26
	2	12	6.58	6.44333	0.165025
	2	12	6.49
	3	12	7.45
	3	12	7.06	7.24667	0.195533
	3	12	7.23

## Sheet: Overall Acceptibility Fig 6
	Treatments	Week	Overall Acceptabiliy	Means	Standard deviation
	0	0	7.52
	0	0	7.36	7.54	0.190788
	0	0	7.74
	1	0	6.94
	1	0	6.61	6.69667	0.21362
	1	0	6.54
	2	0	7.29
	2	0	6.98	7.13667	0.155027
	2	0	7.14
	3	0	7.74
	3	0	7.68	7.57333	0.238607
	3	0	7.3
	0	2	7.78
	0	2	7.49	7.6	0.157162
	0	2	7.53
	1	2	7.09
	1	2	6.73	6.87667	0.189033
	1	2	6.81
	2	2	7.5
	2	2	7.38	7.34333	0.177858
	2	2	7.15
	3	2	7.7
	3	2	7.3	7.37	0.301164
	3	2	7.11
	0	4	7.69
	0	4	7.34	7.49667	0.177858
	0	4	7.46
	1	4	7.04
	1	4	6.73	6.78667	0.23029
	1	4	6.59
	2	4	7.21
	2	4	7.05	7.20333	0.150111
	2	4	7.35
	3	4	7.65
	3	4	7.5	7.47333	0.191398
	3	4	7.27
	0	6	7.64
	0	6	7.36	7.50333	0.140119
	0	6	7.51
	1	6	6.65
	1	6	6.4	6.44	0.193132
	1	6	6.27
	2	6	7.31
	2	6	7.09	7.20333	0.110151
	2	6	7.21
	3	6	7.69
	3	6	7.3	7.41	0.244336
	3	6	7.24
	0	8	7.44
	0	8	7.19	7.29667	0.12897
	0	8	7.26
	1	8	6.32
	1	8	6.06	6.26333	0.181751
	1	8	6.41
	2	8	7.05
	2	8	6.73	6.89667	0.160416
	2	8	6.91
	3	8	7.68
	3	8	7.45	7.49667	0.165025
	3	8	7.36
	0	10	7.26
	0	10	6.98	7.10333	0.142945
	0	10	7.07
	1	10	6.28
	1	10	6.17	6.12333	0.184481
	1	10	5.92
	2	10	6.67
	2	10	6.44	6.47333	0.1823
	2	10	6.31
	3	10	7.68
	3	10	7.57	7.53	0.173494
	3	10	7.34
	0	12	7.11
	0	12	6.87	6.89667	0.201329
	0	12	6.71
	1	12	6.19
	1	12	5.99	6.10333	0.102632
	1	12	6.13
	2	12	6.7
	2	12	6.3	6.37	0.301164
	2	12	6.11
	3	12	7.46
	3	12	6.98	7.19667	0.243379
	3	12	7.15

## Sheet: Table 2 Beta Carotene
		Treatments	Week	Beta carotene	Means	Standard deviation
		0	0	5.96
		0	0	5.19	5.75333	0.493592
		0	0	6.11
		1	0	43.45
		1	0	45.38	43.0333	2.58036
		1	0	40.27
		2	0	47.69
		2	0	49.13	49.97	2.79628
		2	0	53.09
		3	0	53.49
		3	0	57.29	53.85	3.27487
		3	0	50.77
		0	2	5.12
		0	2	5.55	5.60333	0.512087
		0	2	6.14
		1	2	42.15
		1	2	43.56	41.96	1.70297
		1	2	40.17
		2	2	46.35
		2	2	48.58	49.1367	3.10268
		2	2	52.48
		3	2	51.46
		3	2	55.64	52.2233	3.10616
		3	2	49.57
		0	4	5.05
		0	4	5.31	5.25333	0.181751
		0	4	5.4
		1	4	41.91
		1	4	42.37	41.28	1.50722
		1	4	39.56
		2	4	45.41
		2	4	47.96	48.2067	2.9278
		2	4	51.25
		3	4	50.23
		3	4	54.79	51.42	2.96019
		3	4	49.24
		0	6	5.02
		0	6	5.21	5.04333	0.156312
		0	6	4.9
		1	6	41.32
		1	6	40.95	40.5	1.1153
		1	6	39.23
		2	6	44.35
		2	6	46.81	47.3733	3.34081
		2	6	50.96
		3	6	50.59
		3	6	52.49	50.72	1.70871
		3	6	49.08
		0	8	4.96
		0	8	5.13	4.98	0.141067
		0	8	4.85
		1	8	40.86
		1	8	40.25	40.0467	0.93179
		1	8	39.03
		2	8	43.98
		2	8	45.67	45.81	1.90386
		2	8	47.78
		3	8	50.09
		3	8	49.79	49.5667	0.663802
		3	8	48.82
		0	10	4.72
		0	10	4.97	4.77333	0.176163
		0	10	4.63
		1	10	40.55
		1	10	39.89	39.81	0.783071
		1	10	38.99
		2	10	43.76
		2	10	44.98	44.7533	0.901628
		2	10	45.52
		3	10	50.01
		3	10	49.31	49.05	1.11301
		3	10	47.83
		0	12	4.35
		0	12	4.67	4.33	0.350428
		0	12	3.97
		1	12	39.81
		1	12	38.72	38.56	1.3372
		1	12	37.15
		2	12	42.92
		2	12	44.25	42.3933	2.16851
		2	12	40.01
		3	12	49.26
		3	12	46.52	46.4633	2.82543
		3	12	43.61

## Sheet: Table 3 Lycopene Content
		Treatments	Week	Lycopene	Means	Standard deviation
		0	0	153.56	153.26	0.262805
		0	0	153.3
		0	0	152.92
		1	0	93.56	93.09	0.358608
		1	0	92.69
		1	0	93.02
		2	0	87.39	87.0467	0.260299
		2	0	86.99
		2	0	86.76
		3	0	79.93	79.3333	0.511881
		3	0	79.39
		3	0	78.68
		0	2	153.19	152.897	0.285346
		0	2	152.99
		0	2	152.51
		1	2	93.32	93.02	0.221961
		1	2	92.95
		1	2	92.79
		2	2	86.91	86.8967	0.130979
		2	2	87.05
		2	2	86.73
		3	2	79.49	78.93	0.503057
		3	2	79.03
		3	2	78.27
		0	4	152.91	152.697	0.228376
		0	4	152.8
		0	4	152.38
		1	4	93.08	92.8967	0.131233
		1	4	92.78
		1	4	92.83
		2	4	86.76	86.6567	0.275237
		2	4	86.93
		2	4	86.28
		3	4	79.25	78.6833	0.554817
		3	4	78.87
		3	4	77.93
		0	6	152.71	152.497	0.179877
		0	6	152.51
		0	6	152.27
		1	6	92.89	92.75	0.11431
		1	6	92.75
		1	6	92.61
		2	6	86.48	86.4167	0.317525
		2	6	86.77
		2	6	86
		3	6	78.95	78.4967	0.500022
		3	6	78.74
		3	6	77.8
		0	8	152.47	152.197	0.206774
		0	8	152.15
		0	8	151.97
		1	8	92.78	92.56	0.188326
		1	8	92.58
		1	8	92.32
		2	8	85.94	85.9967	0.180062
		2	8	86.24
		2	8	85.81
		3	8	78.67	78.2733	0.391777
		3	8	78.41
		3	8	77.74
		0	10	152.24	152	0.176635
		0	10	151.94
		0	10	151.82
		1	10	92.32	92.31	0.151217
		1	10	92.49
		1	10	92.12
		2	10	85.83	85.7867	0.106562
		2	10	85.89
		2	10	85.64
		3	10	78.49	78.18	0.325679
		3	10	78.32
		3	10	77.73
		0	12	152.16	151.83	0.261661
		0	12	151.81
		0	12	151.52
		1	12	96.33	92.12	6.11719
		1	12	96.56
		1	12	83.47
		2	12	91.41	85.5633	4.13925
		2	12	82.39
		2	12	82.89
		3	12	78.25	77.9967	0.259529
		3	12	78.1
		3	12	77.64

## Sheet: Table 4 Titratable Acidity
		Treatments	Week	Titratable acidity	Means	Standard deviation
		0	0	1.87	1.85067	0.0334863
		0	0	1.87
		0	0	1.812
		1	0	1.53	1.51667	0.023094
		1	0	1.53
		1	0	1.49
		2	0	1.472	1.44867	0.0240278
		2	0	1.45
		2	0	1.424
		3	0	1.42	1.39667	0.0251661
		3	0	1.37
		3	0	1.4
		0	2	1.91	1.91	0.02
		0	2	1.93
		0	2	1.89
		1	2	1.55	1.54	0.01
		1	2	1.54
		1	2	1.53
		2	2	1.5	1.503	0.0127671
		2	2	1.492
		2	2	1.517
		3	2	1.44	1.44	0.01
		3	2	1.45
		3	2	1.43
		0	4	1.937	1.937	0.013
		0	4	1.95
		0	4	1.924
		1	4	1.57	1.57	0.02
		1	4	1.59
		1	4	1.55
		2	4	1.527	1.54033	0.0122202
		2	4	1.543
		2	4	1.551
		3	4	1.481	1.45467	0.0240069
		3	4	1.449
		3	4	1.434
		0	6	2.01	2.01667	0.0404145
		0	6	2.06
		0	6	1.98
		1	6	1.61	1.59433	0.0140119
		1	6	1.59
		1	6	1.583
		2	6	1.57	1.55433	0.0140119
		2	6	1.55
		2	6	1.543
		3	6	1.53	1.51333	0.0208167
		3	6	1.52
		3	6	1.49
		0	8	2.09	2.08133	0.0338428
		0	8	2.11
		0	8	2.044
		1	8	1.64	1.64	0.02
		1	8	1.66
		1	8	1.62
		2	8	1.562	1.58033	0.0221886
		2	8	1.605
		2	8	1.574
		3	8	1.564	1.58467	0.0233524
		3	8	1.58
		3	8	1.61
		0	10	2.118	2.117	0.0335112
		0	10	2.15
		0	10	2.083
		1	10	1.671	1.68433	0.023094
		1	10	1.711
		1	10	1.671
		2	10	1.62	1.63	0.01
		2	10	1.63
		2	10	1.64
		3	10	1.59	1.62	0.03
		3	10	1.62
		3	10	1.65
		0	12	2.15	2.13667	0.0416333
		0	12	2.17
		0	12	2.09
		1	12	1.675	1.69367	0.0241937
		1	12	1.721
		1	12	1.685
		2	12	1.699	1.70533	0.0145717
		2	12	1.722
		2	12	1.695
		3	12	1.655	1.68467	0.0322542
		3	12	1.719
		3	12	1.68

## Sheet: Table 5 pH
		Treatments	Week	pH	Means	Standard deviation
		0	0	3.62
		0	0	3.77	3.67667	0.0814453
		0	0	3.64
		1	0	3.81
		1	0	3.83	3.81	0.02
		1	0	3.79
		2	0	3.89
		2	0	3.91	3.55333	0.600528
		2	0	2.86
		3	0	3.85
		3	0	3.78	3.76	0.101489
		3	0	3.65
		0	2	3.59
		0	2	3.55	3.58333	0.0305505
		0	2	3.61
		1	2	3.78
		1	2	3.78	3.79333	0.023094
		1	2	3.82
		2	2	3.87
		2	2	3.71	3.78333	0.080829
		2	2	3.77
		3	2	3.83
		3	2	3.72	3.72667	0.100167
		3	2	3.63
		0	4	3.56
		0	4	3.51	3.54667	0.0321455
		0	4	3.57
		1	4	3.73
		1	4	3.68	3.71667	0.0321455
		1	4	3.74
		2	4	3.81
		2	4	3.69	3.74333	0.061101
		2	4	3.73
		3	4	3.76
		3	4	3.67	3.66333	0.100167
		3	4	3.56
		0	6	3.44
		0	6	3.43	3.47	0.0608276
		0	6	3.54
		1	6	3.62
		1	6	3.6	3.65667	0.0814453
		1	6	3.75
		2	6	3.66
		2	6	3.65	3.67333	0.0321455
		2	6	3.71
		3	6	3.72
		3	6	3.69	3.63333	0.125033
		3	6	3.49
		0	8	3.42
		0	8	3.41	3.44	0.043589
		0	8	3.49
		1	8	3.61
		1	8	3.54	3.58667	0.0404145
		1	8	3.61
		2	8	3.65
		2	8	3.57	3.61	0.04
		2	8	3.61
		3	8	3.68
		3	8	3.62	3.57	0.141774
		3	8	3.41
		0	10	3.39
		0	10	3.37	3.39	0.02
		0	10	3.41
		1	10	3.57
		1	10	3.52	3.55667	0.0321455
		1	10	3.58
		2	10	3.63
		2	10	3.4	3.52	0.115326
		2	10	3.53
		3	10	3.62
		3	10	3.62	3.53667	0.144338
		3	10	3.37
		0	12	3.34
		0	12	3.38	3.36667	0.023094
		0	12	3.38
		1	12	3.48
		1	12	3.46	3.48133	0.0220303
		1	12	3.504
		2	12	3.57
		2	12	3.33	3.46667	0.123423
		2	12	3.5
		3	12	3.55
		3	12	3.56	3.47333	0.141539
		3	12	3.31

[truncated: 3 more sheets: Table 6 Total Plate count, Table 7 TSS, Table 8 Viscosity]
